# Supplementary material for: Terminology and Definitions of Racial Health Equity in Prominent Health Websites: Systematic Review
Source: J Med Internet Res. 2025 Jul 23;27:e64868. doi: 10.2196/64868 (PMC12332040; doi:10.2196/64868)
Supplement: Multimedia Appendix 2 [file jmir-v27-e64868-s002.xlsx]

## Sheet: Website data collection_Verific
Website	Organization	Type of Organization	Acronyms	Include health equity	Include Health Equity definitions	Definition Health Equity	Definition Page	Health Equity citation	Health Equity Findability score (No definitions found/Very difficult =0, Somewhat difficult =1, Somewhat easy =2, Very easy =3	Health Equity Level of findability	Include Health Inequity	Include Health Inequity definitions	Definition Health Inequity	Definition Page	Health Inequity citation	Health Inequity Findability score (No definitions found/Very difficult =0, Somewhat difficult =1, Somewhat easy =2, Very easy =3	Health Inequity Level of findability	Include Health Disparities	Include Health Disparity Definitions	Definition Health disparities	Definition Page	Health Disparities citation	Health Disparities Findability score (No definitions found/Very difficult =0, Somewhat difficult =1, Somewhat easy =2, Very easy =3	Health Disparities Level of findability	Include Racial Health Equity	Include Racial Health Equity definitions	Definition Racial Health Equity	Definition Page	Racial Health Equity citation	Racial Health Equity Findability score (No definitions found/Very difficult =0, Somewhat difficult =1, Somewhat easy =2, Very easy =3	Racial Health Equity Level of findability	Include Racial Health Inequity	Include Racial Health Inequity definitions	Definition Racial Health Inequity	Definition Page	Racial Health Inequity citation	Racial Health Inequity Findability score (No definitions found/Very difficult =0, Somewhat difficult =1, Somewhat easy =2, Very easy =3	Racial Health Inequity Level of findability	Include Racial Health Disparities	Include Racial Health Disparities definitions	Definition Racial Health Disparities	Definition Page	Racial Health Disparities citation	Racial Health Disparities Findability score (No definitions found/Very difficult =0, Somewhat difficult =1, Somewhat easy =2, Very easy =3	Racial Health Disparities Level of findability	Date accessed	Publication date	Population	Mention specific groups like gender, age
https://academyhealth.org	Academy Health	Public		Yes	Yes	“Everyone has a fair and just opportunity to be as healthy as possible. This requires removing obstacles to health such as poverty, discrimination, and their consequences, including powerlessness and lack of access to good jobs with fair pay, quality education and housing, safe environments, and health care	https://academyhealth.org/sites/default/files/publication/%5Bfield_date%3Acustom%3AY%5D-%5Bfield_date%3Acustom%3Am%5D/deiglossary_nov_2021_1.pdf	The Robert Wood Johnson Foundation (RWJF). (2017, May 1). What is health equity? Achieving Health Equity. https://www.rwjf.org/en/library/research/2017/05/what-is-health-equity-.html	1	Somewhat difficult	Yes	No	No			0	Very difficult/no definitions found	Yes	No	A particular kind of health difference that is closely linked with social, economic, and environmental disadvantage. Health disparities adversely affect group of people who have systematically experienced greater obstacles to health based on their racial or ethnic group or other characteristics historically linked to discrimination or exclusion. (H	https://academyhealth.org/sites/default/files/publication/%5Bfield_date%3Acustom%3AY%5D-%5Bfield_date%3Acustom%3Am%5D/deiglossary_nov_2021_1.pdf	Healthy People 2020. (n.d.). Disparities. https://www.healthypeople.gov/2020/about/foundationhealth-measures/Disparities	1	Somewhat difficult	No	No	No			0	Very difficult/no definitions found	Yes	No	No			0	Very difficult/no definitions found	Yes	Yes	Under the IOM principles, racial and ethnic disparities in health care access and use for reasons outside of clinical need and/or patient preferences are considered inequitable and unjustifiable.	https://academyhealth.org/blog/2022-05/improving-health-equity-medicaid-five-recommendations-measuring-and-interpreting-racial-disparities-health-care	Institute of Medicine. Unequal Treatment: Confronting Racial and Ethnic Disparities in Health Care. Washington, DC: National Academies Press; 2002.	2	Somewhat easy	2023-04-30		US	No
https://www.acf.hhs.gov	Administration for Children and Families	Government	ACF	Yes	No	No			0	Very difficult/no definitions found	Yes	No	No			0	Very difficult/no definitions found	Yes	No	No			0	Very difficult/no definitions found	No	No	No			0	Very difficult/no definitions found	No	No	No				Very difficult/no definitions found	Yes	Yes	the Institute of Medicine, defined racial and ethnic disparities within the health care context as “racial or ethnic differences in the quality of healthcare that are not due to access-related factors or clinical needs, preferences, and appropriateness of intervention”	https://www.acf.hhs.gov/sites/default/files/documents/opre/identifying_racial_and_ethnic_disparities_b508.pdf	2003 Unequal Treatment: Confronting Racial and Ethnic Disparities in Healthcare	1	Somewhat difficult	2023-03-19		US
https://acl.gov	Administration for Community Living	Government	ACL	Yes	Yes	• Health equity "is when everyone has the opportunity to 'attain their full health potential' and Noone is 'disadvantaged from achieving this potential because of their social position or other socially determined circumstance,' " according to "Promoting Health Equity: A Resource to Help Communities Address Social Determinants of Health," from the Centers for Disease Control & Prevention. • Healt…	https://acl.gov/news-and-events/news/action-needed-social-determinants-health-health-equity; https://acl.gov/news-and-events/news/health-equity-part-fair-housing-annual-oklahoma-seminar;		2	Somewhat easy	Yes	No	No			0	Very difficult/no definitions found	Yes	Yes	The opposite, health disparity, "is a health difference that is closely linked with social, economic, or environmental disadvantage,” according to HHS publication "Healthy People 2020."	https://acl.gov/news-and-events/news/healthcare-organizations-working-address-social-determinants-health		2	Somewhat easy	No	No	No			0	Very difficult/no definitions found	No	No	No				Very difficult/no definitions found	No	No	No			0	Very difficult/no definitions found	2023-03-22		US	Older adults
https://www.alz.org	Alzheimer's Association	Public		Yes	Yes	Health equity is defined as the attainment of the highest level of health for all people.	https://www.alz.org/media/Documents/healthy-brain-initiative-road-map_health-equity-issue-map.pdf	Alzheimer’s Association. Alzheimer’s Association Inclusive Language and References Lexicon Guide. Chicago, IL: Alzheimer’s Association; 2022. https://www.alz.org/media/Documents/AALanguage-Guide_August-2023.pdf 2. Centers for Disease Control and Prevention. CDC’s Health Equity Guiding Principles for Inclusive Communication. 2021. Available from: https://www.cdc.gov/healthcommunication/Health_Equi…	1	Somewhat difficult	Yes	No	No			0	Very difficult/no definitions found	No	No	No			0	Very difficult/no definitions found	No	No	No			0	Very difficult/no definitions found	No	No	No			0	Very difficult/no definitions found	No	No	No			0	Very difficult/no definitions found	2023-03-16		US
https://www.aannet.org	American Academy of Nursing	Public		Yes	No	No			0	Very difficult/no definitions found	Yes	No	No			0	Very difficult/no definitions found	Yes	No	No			0	Very difficult/no definitions found	Yes	No	No			0	Very difficult/no definitions found	Yes	No	No			0	Very difficult/no definitions found	Yes	No	No			0	Very difficult/no definitions found	2023-04-30		US	Yes
https://www.aap.org	American Academy of Pediatrics	Public	AAP	Yes	Yes	Health equity means that everyone has a fair and just opportunity to be as healthy as possible. This requires removing obstacles to health such as poverty, discrimination, and their consequences, including powerlessness and lack of access to good jobs with fair pay, quality education and housing, safe environments, and health care.	https://www.aap.org/en/practice-management/medical-home/health-equity-in-the-medical-home/	file:///C:/Users/Administrator/Downloads/rwjf437393%20(1).pdf	2	Somewhat easy	Yes	No	No			0	Very difficult/no definitions found	Yes	No	No			0	Very difficult/no definitions found	Yes	No	No			0	Very difficult/no definitions found	Yes	No	No			0	Very difficult/no definitions found	Yes	No	No			0	Very difficult/no definitions found	2023-05-03	2022-11-15	US	Children
https://www.cancer.org	American Cancer Society	Public		Yes	Yes	Health equity means that everyone has a fair and just opportunity to prevent, find, treat and survive cancer. (ACS)	https://www.cancer.org/about-us/what-we-do/health-equity.html		2	Somewhat easy	Yes	No	No			0	Very difficult/no definitions found	Yes	Yes	health disparity as a particular type of health difference that is closely linked with economic, social and environmental disadvantage.	https://www.cancer.org/content/dam/cancer-org/research/cancer-facts-and-statistics/cancer-prevention-and-early-detection-facts-and-figures/making-the-case-for-health-equity.pdf	https://wayback.archive-it.org/5774/20220414003754/https://www.healthypeople.gov/2020/about/foundation-health-measures/Disparities	1	Somewhat difficult	No	No	No			0	Very difficult/no definitions found	Yes	No	No			0	Very difficult/no definitions found	Yes	No	No			0	Very difficult/no definitions found	2023-04-30	2024-04-20	US	No
https://acpinternist.org	American College of Physicians	Public	ACP	Yes	Yes	Health equity is defined as the absence of unfair, avoidable or remediable differences among groups of people, whether those groups are defined socially, economically, demographically, or geographically or by other dimensions of inequality.	https://immattersacp.org/archives/2023/04/health-equity-the-finish-line.htm	https://www.who.int/health-topics/health-equity#tab=tab_1	2	Somewhat easy	Yes	No	No			0	Very difficult/no definitions found	Yes	No	No			0	Very difficult/no definitions found	No	No	No			0	Very difficult/no definitions found	Yes	No	No			0	Very difficult/no definitions found	Yes	Yes	The Institute of Medicine defines disparities as “racial or ethnic differences in the quality of health care that are Not due to access-related factors or clinical needs, preferences, and appropriateness of intervention.” Racial and ethnic minorities tend to receive poorer quality care compared with Nonminority, even when access-related factors, such as insurance status and income, are controlled.	https://www.acponline.org/sites/default/files/acp-policy-library/policies/racial_ethnic_disparities_2010.pdf	Institute of Medicine. Unequal Treatment: Confronting Racial and Ethnic Disparities in Health Care. Washington, DC: National Academies Press; 2002.	1	Somewhat difficult	2023-04-30	2024-04-23	US	No
https://www.heart.org	American Heart Association	Public	AHA/ASA	Yes	Yes	Health equity is a state that would exist if everyone had a just opportunity to be healthy.	https://www.heart.org/-/media/Healthy-Living-Files/Well-being-Works-Better/Driving-Health-Equity/CEORTHealthEquityManuscript.pdf		1	Somewhat difficult	Yes	No	No			0	Very difficult/no definitions found	Yes	Yes	health disparities as "a particular type of health difference that is closely linked with social, economic, and environmental disadvantage. Health disparities adversely affect groups of people who have systematically experienced greater obstacles to health" based on racial or ethnic background, or other characteristics linked to discrimination or exclusion.	https://www.heart.org/en/news/2021/06/10/why-everyone-should-care-about-health-disparities-and-what-to-do-about-them	Churchwell, K., Elkind, M. S. V., Benjamin, R. M., Carson, A. P., Chang, E. K., Lawrence, W., Mills, A., Odom, T. M., Rodriguez, C. J., Rodriguez, F., Sanchez, E., Sharrief, A. Z., Sims, M., Williams, O., & null, null. (2020). Call to Action: Structural Racism as a Fundamental Driver of Health Disparities: A Presidential Advisory From the American Heart Association. Circulation, 142(24), e454–e46…	2	Somewhat easy	No	No	No			0	Very difficult/no definitions found	Yes	No	No			0	Very difficult/no definitions found	Yes	No	No			0	Very difficult/no definitions found	2023-03-23		US	No
https://www.lung.org	American Lung Association	Public		Yes	No	No			0	Very difficult/no definitions found	Yes	No	No		0		Very difficult/no definitions found	Yes	No	No			0	Very difficult/no definitions found	No	No	No			0	Very difficult/no definitions found	Yes	No	No			0	Very difficult/no definitions found	Yes	No	No			0	Very difficult/no definitions found	2023-03-23		US	No
https://www.ama-assn.org	American Medical Association	Public	AMA	Yes	Yes	The World Health Organization defines health equity as the “absence of unfair and avoidable or remediable differences in health among social groups.”6 It calls for just opportunities, conditions, resources and power for all people to be as healthy as possible.	https://www.ama-assn.org/system/files/ama-equity-strategic-plan-2021-2023.pdf	World Health Organization. A Conceptual Framework for Action on the Social Determinants of Health.; 2010. Accessed April 12, 2021. http://apps.who.int/iris/ bitstream/10665/44489/1/9789241500852_eng.pdf	1	Somewhat difficult	Yes	Yes	Health inequities are “unjust, avoidable, unnecessary and unfair” gaps that are neither natural Nor inevitable. Rather, they are produced and sustained by deeply entrenched systems that intentionally and unintentionally silence, cause stress and prevent people from reaching their full potential. Inequities cannot be understood or adequately addressed if we focus only on individuals, their behavio…	https://www.ama-assn.org/system/files/ama-equity-strategic-plan-2021-2023.pdf	Braveman P, Gruskin S. Defining equity in health. J Epidemiol Community Health. 2003;57(4):254-258. doi:10.1136/jech.57.4.254. https://jech.bmj.com/ content/57/4/254 8 Whitehead M. The concepts and principles of equity and health. Int J Health Serv Plan Adm Eval. 1992;22(3):429-445. doi:10.2190/986L-LHQ6-2VTE-YRRN. https://journals.sagepub.com/doi/10.2190/986L-LHQ6-2VTE-YRRN	1	Somewhat difficult	Yes	No	No			0	Very difficult/no definitions found	No	No	No			0	Very difficult/no definitions found	No	No	No			0	Very difficult/no definitions found	Yes	No	No			0	Very difficult/no definitions found	2023-03-16		US
https://www.apha.org	American Public Health Association	Public	APHA	Yes	Yes	health equity, which is the assurance of the conditions that allow everyone the opportunity to reach their best health	https://www.apha.org/-/media/Files/PDF/factsheets/Advancing_Health_Equity.pdf	1. Braveman P, Arkin E, Orleans T, Proctor D, and Plough A. What Is Health Equity? And What Difference Does a Definition Make? Princeton, NJ: Robert Wood Johnson Foundation, 2017. https://www.rwjf.org/content/dam/farm/reports/issue_briefs/2017/rwjf437393. Accessed May 10, 2018. 2. U.S. Department of Health and Human Services. Healthy People 2020. Disparities. Retrieved from: www. healthypeople.go…	1	Somewhat difficult	Yes	Yes	Health inequity refers to the uneven distribution of social and economic resources that impact an individual’s health.	https://www.apha.org/-/media/Files/PDF/factsheets/Advancing_Health_Equity.pdf	Klein R, Huang D. Defining and measuring disparities, inequities, and inequalities in the Healthy People initiative. National Center for Health Statistics.Center for Disease Control and Prevention. https://www.cdc.gov/nchs/ppt/nchs2010/41_klein.pdf	1	Somewhat difficult	Yes	Yes	A health disparity refers to “a difference in health that is closely linked with social, economic, and/or environmental disadvantage.	https://www.apha.org/-/media/Files/PDF/factsheets/Advancing_Health_Equity.pdf	10. U.S. Department of Health and Human Services. The Secretary’s Advisory Committee on National Health Promotion and Disease Prevention Objectives for 2020. Phase I report: Recommendations for the framework and format of Healthy People 2020. Section IV: Advisory Committee findings and recommendations. http://www.healthypeople.gov/sites/default/fles/PhaseI_0.pdf Accessed May 10, 2018. 11. Office …	1	Somewhat difficult	No	No				0	Very difficult/no definitions found	No	No	No			0	Very difficult/no definitions found	No	No	No			0	Very difficult/no definitions found	2023-03-09	2018-05-10	US	Underserved Populations
https://www.redcross.org	American Red Cross	Public		Yes	No	No			0	Very difficult/no definitions found	Yes	No	No			0	Very difficult/no definitions found	Yes	No	No			0	Very difficult/no definitions found	No	No	No			0	Very difficult/no definitions found	No	No	No			0	Very difficult/no definitions found	No	No	No			0	Very difficult/no definitions found	2023-03-23		US	No
https://www.aphl.org	Association Of Public Health Laboratories	Public		Yes	No	No			0	Very difficult/no definitions found	No	No	No			0	Very difficult/no definitions found	No	No	No			0	Very difficult/no definitions found	No	No	No			0	Very difficult/no definitions found	No	No	No			0	Very difficult/no definitions found	No	No	No			0	Very difficult/no definitions found	2023-03-16		US
https://www.campbellcollaboration.org	Campbell Organization	Public		Yes	Yes	Health equity to means that everyone has a fair and just opportunity to be as healthy as possible, which requires removing obstacles to health such as poverty, discrimination, and their consequences.	https://www.campbellcollaboration.org/news-and-events/news/robert-wood-johnson-foundation-award.html		2	Somewhat easy	Yes	No	No				Very difficult/no definitions found	Yes	No	No				Very difficult/no definitions found	Yes	No	No				Very difficult/no definitions found	Yes	No	No				Very difficult/no definitions found	Yes	No	No			0	Very difficult/no definitions found	2023-04-30	2022-11-08	US	No
https://www.cdc.gov	Centers for Disease Control and Prevention	Government	CDC	Yes	Yes	Health equity is the state in which everyone has a fair and just opportunity to attain their highest level of health. Achieving this requires ongoing societal efforts to: Address historical and contemporary injustices; Overcome economic, social, and other obstacles to health and health care; and Eliminate preventable health disparities.	https://www.cdc.gov/healthequity/		2	Somewhat easy	Yes	No	No			0	Very difficult/no definitions found	Yes	Yes	A health disparity is the occurrence of diseases at greater levels among certain population groups more than among others.; Health disparities are differences in the incidence, prevalence, and mortality of a disease and the related adverse health conditions that exist among specific population groups. ; Disparities exist when differences in health outcomes or health determinants are observed betw…	https://www.cdc.gov/health-disparities-hiv-std-tb-hepatitis/; https://www.cdc.gov/health-disparities-hiv-std-tb-hepatitis/populations/black-african-american.html		2	Somewhat easy	No	No	No			0	Very difficult/no definitions found	No	No	No			0	Very difficult/no definitions found	No	No	No			0	Very difficult/no definitions found	2023-03-12	Reviewed 07/01/2022	US
https://www.cms.gov	Centers for Medicare & Medicaid Services	Government	CMS	Yes	Yes	Health equity means the attainment of the highest level of health for all people, where everyone has a fair and just opportunity to attain their optimal health regardless of race, ethnicity, disability, sexual orientation, gender identity, socioeconomic status, geography, preferred language, or other factors that affect access to care and health outcomes.	https://www.cms.gov/pillar/health-equity		2	Somewhat easy	Yes	No	No			0	Very difficult/no definitions found	Yes	No	No			0	Very difficult/no definitions found	No	No	No			0	Very difficult/no definitions found	Yes	No	No			0	Very difficult/no definitions found	No	No	No			0	Very difficult/no definitions found	2023-03-12	modified 10/03/2022	US
https://training.cochrane.org	Cochrane	Intergovernmental		Yes	Yes	Health equity is the absence of avoidable and unfair differences in health.	https://training.cochrane.org/handbook/current/chapter-16		2	Somewhat easy	Yes	Yes	The term 'inequity' has a moral and ethical dimension. It refers to differences [in health outcomes] which are unnecessary and avoidable but, in addition, are also considered unfair and unjust.“	https://training.cochrane.org/sites/training.cochrane.org/files/public/uploads/resources/downloadable_resources/GESI%20CLL%20Equity%20webinar%20Feb%202018%20slides.pdf	Whitehead	1	Somewhat difficult	Yes	No	No			0	Very difficult/no definitions found	Yes	No	No			0	Very difficult/no definitions found	Yes	No	No			0	Very difficult/no definitions found	Yes	No	No			0	Very difficult/no definitions found	2023-04-06	2022-08-04	US	No
https://www.fic.nih.gov	Fogarty International Center	Government	FIC	Yes	No	No			0	Very difficult/no definitions found	Yes	No				0	Very difficult/no definitions found	Yes	No	No			0	Very difficult/no definitions found	No	No	No			0	Very difficult/no definitions found	Yes	No	No			0	Very difficult/no definitions found	No	No	No			0	Very difficult/no definitions found	2023-04-05		US	No
https://www.ihs.gov	Indian Health Services	Government	HIS	Yes	No	No			0	Very difficult/no definitions found	No	No	No			0	Very difficult/no definitions found	No	No	No			0	Very difficult/no definitions found	No	No	No			0	Very difficult/no definitions found	No	No	No			0	Very difficult/no definitions found	No	No	No			0	Very difficult/no definitions found	2023-03-23		US	Yes
https://webassets.nationalacademies.org	National Academy of Medicine (Institute of Medicine)	Public	NAM (IOM)	Yes	Yes	Health equity means everyone has a fair shot at living the healthiest life possible.	https://nam.edu/programs/culture-of-health/culture-of-health-program-meetings/culture-of-health-program-november-meeting-2-summary/		2	Somewhat easy	Yes	Yes	Differences in health that are avoidable and unjust—referred to as health disparities or health inequities	https://nam.edu/addressing-social-determinants-of-health-and-health-disparities-a-vital-direction-for-health-and-health-care/		2	Somewhat easy	Yes		Differences in health that are avoidable and unjust—referred to as health disparities or health inequities	https://nap.nationalacademies.org/read/24624/chapter/1#ix		2	Somewhat easy	No	No	No			0	Very difficult/no definitions found	Yes	No	No			0	Very difficult/no definitions found	Yes	No	No			0	Very difficult/no definitions found	2023-04-05	2017-01-11	US	No
https://www.nachc.org	National Association of Community Health Centers	Public	NACHC	Yes	Yes	No			0	Very difficult/no definitions found	No	No	No			0	Very difficult/no definitions found	No	No	No			0	Very difficult/no definitions found	No	No	No			0	Very difficult/no definitions found	No	No	No			0	Very difficult/no definitions found	No	No	No			0	Very difficult/no definitions found	2023-03-23		US	No
https://cancercontrol.cancer.gov	National Cancer Institute	Government	NCI	Yes	Yes	A situation in which all people are given the chance to live as healthy a life as possible regardless of their race, ethnicity, sex, gender identity, sexual orientation, disability, education, job, religion, language, where they live, or other factors.; health equity (HE) is the attainment of the highest level of health for all people	https://cancercontrol.cancer.gov/hdhe/about/background		2	Somewhat easy	Yes	No	No			0	Very difficult/no definitions found	Yes	Yes	Health disparities (HD) are closely linked with social, environmental, and/or economic disadvantage. Health disparities adversely affect groups of people who have systematically experienced greater obstacles to health based on their racial or ethnic group, religion, socioeconomic status, gender, age, mental health, cognitive, sensory or physical disability, sexual orientation or gender identity, …	https://cancercontrol.cancer.gov/hdhe/about/background		2	Somewhat easy	No	No	No			0	Very difficult/no definitions found	Yes	No	No			0	Very difficult/no definitions found	Yes	No	No			0	Very difficult/no definitions found	2023-04-02	2021-06-10	US	No
https://ncats.nih.gov	National Center for Advancing Translational Sciences	Government	NCATS	Yes	No	No			0	Very difficult/no definitions found	Yes	No	No			0	Very difficult/no definitions found	Yes	No	No			0	Very difficult/no definitions found	No	No	No			0	Very difficult/no definitions found	Yes	No	No			0	Very difficult/no definitions found	No	No	No			0	Very difficult/no definitions found	2023-04-05		US	No
https://www.nccih.nih.gov	National Center for Complementary and Integrative Health	Government	NCCIH	Yes	No	No			0	Very difficult/no definitions found	No	No	No			0	Very difficult/no definitions found	Yes	No	No			0	Very difficult/no definitions found	No	No	No			0	Very difficult/no definitions found	Yes	No	No			0	Very difficult/no definitions found	No	No	No			0	Very difficult/no definitions found	2023-04-05		US	No
https://www.nei.nih.gov	National Eye Institute	Government	NEI	Yes	No	No			0	Very difficult/no definitions found	No	No	No			0	Very difficult/no definitions found	No	No	No			0	Very difficult/no definitions found	No	No	No			0	Very difficult/no definitions found	No	No	No			0	Very difficult/no definitions found	No	No	No			0	Very difficult/no definitions found	2023-04-02		US	No
https://www.nhlbi.nih.gov	National Heart, Lung, and Blood Institute	Government	NHLBI	Yes	No	No			0	Very difficult/no definitions found	No	No	No			0	Very difficult/no definitions found	No	No	No			0	Very difficult/no definitions found	No	No	No			0	Very difficult/no definitions found	No	No	No			0	Very difficult/no definitions found	No	No	No			0	Very difficult/no definitions found	2023-04-02		US	No
https://www.geNome.gov	National Human Genome Research Institute	Government	NHGRI	Yes	No	No			0	Very difficult/no definitions found	Yes	No	No			0	Very difficult/no definitions found	Yes	No	No			0	Very difficult/no definitions found	No	No	No			0	Very difficult/no definitions found	No	No	No			0	Very difficult/no definitions found	No	No	No			0	Very difficult/no definitions found	2023-04-02		US	No
https://www.niaid.nih.gov	National Institute of Allergy and Infectious Diseases	Government	NIAID	Yes	No	No			0	Very difficult/no definitions found	Yes	No	No			0	Very difficult/no definitions found	Yes	Yes	Health disparities are gaps in the quality of health and health care that mirror differences in socioeconomic status, racial and ethnic background, and education level.	https://www.niaid.nih.gov/research/minority-health-disparities		2	Somewhat easy	No	No	No			0	Very difficult/no definitions found	No	No	No			0	Very difficult/no definitions found	No	No	No			0	Very difficult/no definitions found	2023-04-02	2022-02-23	US	No
https://www.niams.nih.gov	National Institute of Arthritis and Musculoskeletal and Skin Diseases	Government	NIAMS	Yes	No	No			0	Very difficult/no definitions found	Yes	No	No			0	Very difficult/no definitions found	Yes	No	No			0	Very difficult/no definitions found	No	No	No			0	Very difficult/no definitions found	No	No	No			0	Very difficult/no definitions found	No	No	No			0	Very difficult/no definitions found	2023-04-02		US	No
https://www.nibib.nih.gov	National Institute of Biomedical Imaging and Bioengineering	Government	NIBIB	Yes	No	No			0	Very difficult/no definitions found	Yes	No	No			0	Very difficult/no definitions found	Yes	No	No			0	Very difficult/no definitions found	No	No	No			0	Very difficult/no definitions found	No	No	No			0	Very difficult/no definitions found	No	No	No			0	Very difficult/no definitions found	2023-04-02		US	No
https://www.nichd.nih.gov	National Institute of Child Health and Human Development	Government	NICHD	Yes	No	No			0	Very difficult/no definitions found	Yes	No	No			0	Very difficult/no definitions found	Yes	No	No			0	Very difficult/no definitions found	No	No	No			0	Very difficult/no definitions found	No	No	No			0	Very difficult/no definitions found	No	No	No			0	Very difficult/no definitions found	2023-04-02		US	Yes
https://www.nidcr.nih.gov	National Institute of Dental and Craniofacial Research	Government	NIDCR	Yes	No	No			0	Very difficult/no definitions found	Yes	No	No			0	Very difficult/no definitions found	Yes	No	No			0	Very difficult/no definitions found	No	No	No			0	Very difficult/no definitions found	No	No	No			0	Very difficult/no definitions found	No	No	No			0	Very difficult/no definitions found	2023-04-03		US	No
https://www.niddk.nih.gov	National Institute of Diabetes and Digestive and Kidney Diseases	Government	NIDDK	Yes	Yes	Health equity means that people of all backgrounds and ages have fair and just opportunities to live long, healthy, productive lives; Health equity means that everyone has fair and just opportunities to be as healthy as possible;1- Noone is disadvantaged from obtaining one’s best health because of social position or other socially determined circumstances	https://www.niddk.nih.gov/about-niddk/strategic-plans-reports/pathways-health-all?dkrd=/about-niddk/strategic-plans-reports/health-disparities-equity-working-group	1 NIMHD Minority Health and Health Disparities research framework, National Institute on Minority Health and Health Disparities; available at: https://www.nimhd.nih.gov/about/overview/research-framework.; Norton JM, Moxey-Mims MM, Eggers PW,…Rodgers GP. Social determinants of racial disparities in CKD. J Am Soc Nephrol 27: 2576−95, 2016.	2	Somewhat easy	Yes	No	No				Very difficult/no definitions found	Yes	Yes	Health disparities mean a health difference that adversely affects socially disadvantaged populations groups. Examples include higher disease risk, incidence and prevalence of disease, and mortality	file:///C:/Users/Administrator/Downloads/NIDDK-HD-HE-Working%20Group%20Report-FINAL-Updated-508%207_14_23.pdf	Minority Health and Health Disparities Strategic Plan 2021–2025, National Institute	1	Somewhat difficult	Yes	No	No			0	Very difficult/no definitions found	Yes	No	No			0	Very difficult/no definitions found	Yes	No	No			0	Very difficult/no definitions found	2023-04-03	2023-01-31	US	No
https://www.niehs.nih.gov	National Institute of Environmental Health Sciences	Government	NIEHS	Yes	No	No			0	Very difficult/no definitions found	Yes	No	No			0	Very difficult/no definitions found	Yes	No	No			0	Very difficult/no definitions found	Yes	No	No			0	Very difficult/no definitions found	Yes	No	No			0	Very difficult/no definitions found	No	No	No			0	Very difficult/no definitions found	2023-04-04	2022-05-31	US	No
https://biobeat.nigms.nih.gov	National Institute of General Medical Sciences	Government	NIGMS	No	No	No			0	Very difficult/no definitions found	Yes	No	No			0	Very difficult/no definitions found	Yes	Yes	Health disparities are health differences, on the basis of one or more health outcomes, that adversely affect disadvantaged populations.	https://biobeat.nigms.nih.gov/2021/05/tackling-health-disparities-in-louisiana/		1	Somewhat difficult	No	No	No			0	Very difficult/no definitions found	No	No	No			0	Very difficult/no definitions found	No	No	No			0	Very difficult/no definitions found	2023-04-04	2021-05-26	US	No
https://www.nimh.nih.gov	National Institute of Mental Health	Government	NIMH	Yes	Yes	Health equity is the aspiration, the highest level of health for all people	https://www.nimh.nih.gov/news/media/2020/identifying-new-directions-in-mental-health-disparities-research-innovations-with-a-multidimensional-lens-day-one-part-one		1	Somewhat difficult	Yes	Yes	Health inequities, which are disparities in health that are the result of systemic, avoidable, and unjust social and economic policies and practices that create barriers to opportunity.	https://www.nimh.nih.gov/news/media/2022/dr-ruth-shim-achieving-equity-in-mental-health-services-research-mental-health-services-research-conference-day-2-keynote-address		1	Somewhat difficult	Yes	Yes	health disparities are described as differences in health status among distinct segments of the population, including differences that occur by gender, race or ethnicity, education or income, disability, or where you live	https://www.nimh.nih.gov/news/media/2022/dr-ruth-shim-achieving-equity-in-mental-health-services-research-mental-health-services-research-conference-day-2-keynote-address		1	Somewhat difficult	No	No	No			0	Very difficult/no definitions found	No	No	No			0	Very difficult/no definitions found	No	No	No			0	Very difficult/no definitions found	2023-04-04	11/09/2020; 10/13/2022	US	No
https://www.ninds.nih.gov	National Institute of Neurological Disorders and Stroke	Government	NINDS	Yes	No	No			0	Very difficult/no definitions found	Yes	No	No			0	Very difficult/no definitions found	Yes	No	No			0	Very difficult/no definitions found	No	No	No			0	Very difficult/no definitions found	No	No	No			0	Very difficult/no definitions found	No	No	No			0	Very difficult/no definitions found	2023-04-04		US	No
https://www.ninr.nih.gov	National Institute of Nursing Research	Government	NINR	Yes	Yes	Health equity refers to a state in which every person has a fair and just opportunity to attain their full health potential.	https://www.ninr.nih.gov/aboutninr/ninr-mission-and-strategic-plan/research-framework		2	Somewhat easy	Yes	No	No			0	Very difficult/no definitions found	Yes	No	No			0	Very difficult/no definitions found	No	No	No			0	Very difficult/no definitions found	No	No	No			0	Very difficult/no definitions found	No	No	No			0	Very difficult/no definitions found	2023-04-04		US	No
https://www.nia.nih.gov	National Institute on Aging	Government	NIA	Yes	No				0	Very difficult/no definitions found	Yes	No	No			0	Very difficult/no definitions found	Yes	Yes	Health Disparities are differences in any health-related factor — disease burden, diagnosis, response to treatment, quality of life, health behaviors and access to care, to name only a few — that exist among population groups.	https://www.nia.nih.gov/about/aging-strategic-directions-research/goal-health-disparities-adults		1	Somewhat difficult	No	No	No			0	Very difficult/no definitions found	No	No	No			0	Very difficult/no definitions found	No	No	No			0	Very difficult/no definitions found	2023-04-02		US	Yes
https://www.niaaa.nih.gov	National Institute on Alcohol Abuse and Alcoholism	Government	NIAAA	Yes	No	No			0	Very difficult/no definitions found	Yes	No	No			0	Very difficult/no definitions found	Yes	No	No			0	Very difficult/no definitions found	No	No	No			0	Very difficult/no definitions found	No	No	No			0	Very difficult/no definitions found	No	No	No			0	Very difficult/no definitions found			US	No
https://www.nidcd.nih.gov	National Institute on Deafness and Other Communication Disorders	Government	NIDCD	Yes	No	No			0	Very difficult/no definitions found	Yes	No	No			0	Very difficult/no definitions found	Yes	No	No			0	Very difficult/no definitions found	No	No	No			0	Very difficult/no definitions found	No	No	No			0	Very difficult/no definitions found	Yes	No	No			0	Very difficult/no definitions found	2023-04-02	2022-12-07	US	Yes
https://grants.nih.gov	National Institute on Drug Abuse	Government	NIDA	Yes	Yes	Health equity is defined as every individual having the opportunity to attain their full health potential and Noone being disadvantaged from achieving this potential because of social position or other socially determined circumstances.	https://grants.nih.gov/grants/guide/rfa-files/RFA-DA-23-032.html		1	Somewhat difficult	Yes	No	No			0	Very difficult/no definitions found	Yes	Yes	A health disparity is defined as “a particular type of health difference that is closely linked with social, economic, and/or environmental disadvantage. Health disparities adversely affect groups of people who have systematically experienced greater obstacles to health based on their racial or ethnic group; religion; socioeconomic status; gender; age; mental health; cognitive, sensory, or physic…	https://nida.nih.gov/about-nida/organization/offices/office-nida-director-od/office-research-training-diversity-disparities-ortdd/office-diversity-health-disparities-odhd/health-disparities-research-funding-opportunities	U.S. Department of Health and Human Services. The Secretary’s Advisory Committee on National Health Promotion and Disease Prevention Objectives for 2020. Phase I report: Recommendations for the framework and format of Healthy People 2020 [Internet]. Section IV: Advisory Committee findings and recommendations [cited 2010 January 6]. https://www.healthypeople.gov/2020/About-Healthy-People/History-D…	2	Somewhat easy	No	No	No			0	Very difficult/no definitions found	No	No	No			0	Very difficult/no definitions found	No	No	No			0	Very difficult/no definitions found	2023-04-03	08/09/2022; 02/16/2022	US	No
https://www.nimhd.nih.gov	National Institute on Minority Health and Health Disparities	Government	NIMHD	Yes	No	No			0	Very difficult/no definitions found	Yes	No	No			0	Very difficult/no definitions found	Yes	Yes	Health disparity (HD) is a health difference that adversely affects disadvantaged populations, based on one or more of the following health outcomes: higher incidence and/or prevalence and earlier onset of disease, higher prevalence of risk factors, unhealthy behaviors, or clinical measures in the causal pathway of a disease outcome, higher rates of condition-specific symptoms, reduced global dai…	https://www.nimhd.nih.gov/about/strategic-plan/nih-strategic-plan-definitions-and-parameters.html#:~:text=A%20health%20disparity%20(HD)%20is,and%20earlier%20onset%20of%20disease		2	Somewhat easy	No	No	No			0	Very difficult/no definitions found	No	No	No			0	Very difficult/no definitions found	No	No	No			0	Very difficult/no definitions found	2023-04-04	2022-09-30	US	Yes
https://www.nimhd.nih.gov/resources/understanding-health-disparities/health-equity.html	National Institutes of Health	Government	NIH	Yes	Yes	Health equity is the principle underlying the continual process of assuring that all individuals or populations have optimal opportunities to attain the best health possible. Applying the principle of health equity requires that barriers to promoting good health are removed and resources are allocated among populations and/or communities proportional to their need(s).	https://www.nimhd.nih.gov/resources/understanding-health-disparities/health-equity.html		2	Somewhat easy	Yes	No	No			0	Very difficult/no definitions found	Yes	No	No			0	Very difficult/no definitions found	No	No	No			0	Very difficult/no definitions found	No	No	No			0	Very difficult/no definitions found	Yes	No	No			0	Very difficult/no definitions found	2023-03-12	2023-07-17	US	No
https://www.cc.nih.gov	NIH Clinical Center	Government	CC	No	No	No			0	Very difficult/no definitions found	Yes	No	No			0	Very difficult/no definitions found	Yes	No	No			0	Very difficult/no definitions found	No	No	No			0	Very difficult/no definitions found	Yes	No	No			0	Very difficult/no definitions found	No	No	No			0	Very difficult/no definitions found	2023-04-05		US	No
https://www.hhs.gov/ohrp	Office for Human Research Protections	Government	OHRP	No	No	No			0	Very difficult/no definitions found	No	No	No			0	Very difficult/no definitions found	Yes	No	No			0	Very difficult/no definitions found	No	No	No			0	Very difficult/no definitions found	Yes	No	No			0	Very difficult/no definitions found	No	No	No			0	Very difficult/no definitions found	2023-04-06		US	No
https://www.hhs.gov/climate-change-health-equity-environmental-justice	Office of Climate Change and Health Equity	Government	OCCHE	Yes	Yes	Health Equity: Striving for the highest possible standard of health for all people and giving special attention to the needs of those at greatest risk of poor health based on social conditions. Ensuring that everyone has a fair and just opportunity to be healthy by eliminating disparities and improving the health of all groups. Health equity is necessary to ensure equitable access to care, resour…	https://www.hhs.gov/climate-change-health-equity-environmental-justice/glossary/index.html		2	Somewhat easy	Yes	No	No			0	Very difficult/no definitions found	Yes	Yes	Health Disparities: Differences in health outcomes and their determinants among segments of the population as defined by social, demographic, environmental, or geographic category.	https://www.hhs.gov/climate-change-health-equity-environmental-justice/glossary/index.html		2	Somewhat easy	No	No	No			0	Very difficult/no definitions found	No	No	No			0	Very difficult/no definitions found	No	No	No			0	Very difficult/no definitions found
https://health.gov	Office of Disease Prevention and Health Promotion	Government	ODPHP	Yes	Yes	Health equity as “the attainment of the highest level of health for all people.	https://health.gov/healthypeople/priority-areas/health-equity-healthy-people-2030		2	Somewhat easy	Yes	No	No			0	Very difficult/no definitions found	Yes	Yes	Health disparity is defined as “a particular type of health difference that is closely linked with social, economic, and/or environmental disadvantage.	https://health.gov/healthypeople/priority-areas/health-equity-healthy-people-2030		2	Somewhat easy	Yes	No	No			0	Very difficult/no definitions found	Yes	No	No			0	Very difficult/no definitions found	No	No	No			0	Very difficult/no definitions found	2023-04-06		US	No
https://www.minorityhealth.hhs.gov	Office of Minority Health	Government	OMH	Yes	No	No			0	Very difficult/no definitions found	No	No	No			0	Very difficult/no definitions found	Yes	No	No			0	Very difficult/no definitions found	No	No	No			0	Very difficult/no definitions found	Yes	No	No			0	Very difficult/no definitions found	No	No	No			0	Very difficult/no definitions found	2023-03-23		US	Yes
https://www.womenshealth.gov	Office on Women's Health	Government	OWH	Yes	No	No			0	Very difficult/no definitions found	Yes	No	No			0	Very difficult/no definitions found	Yes	No	No			0	Very difficult/no definitions found	No	No	No			0	Very difficult/no definitions found	Yes	No	No			0	Very difficult/no definitions found	No	No	No			0	Very difficult/no definitions found	2023-04-06		US	Yes
https://www.pcori.org	Patient-Centered Outcomes Research Institute	Public	PCORI	Yes	Yes	Health equity means that everyone has a fair and just opportunity to be as healthy as possible. ; health equity means reducing and ultimately eliminating disparities in health and its determinants that adversely affect excluded or marginalized groups	https://www.pcori.org/sites/default/files/PCORI-Rapid-Review-Report-Racial-Health-Equity-and-Social-Needs-Interventions.pdf	Braveman P, Arkin E, Orleans T, Proctor D, Plough A. What Is Health Equity? And What Difference Does a Definition Make? 2017.	1	Somewhat difficult	Yes	No	No			0	Very difficult/no definitions found	Yes	No	No			0	Very difficult/no definitions found	Yes	No	No			0	Very difficult/no definitions found	Yes	No	No			0	Very difficult/no definitions found	Yes	No	No			0	Very difficult/no definitions found	2023-03-19	2024-01-23	US
https://www.phi.org	Public Health Institute	Public		Yes	No	No			0	Very difficult/no definitions found	No	No	No			0	Very difficult/no definitions found	No	No	No			0	Very difficult/no definitions found	No	No	No			0	Very difficult/no definitions found	No	No	No			0	Very difficult/no definitions found	No	No	No			0	Very difficult/no definitions found	2023-03-12	2021	World
https://www.rwjf.org	Robert Wood Johnson Foundation	Public	RWJF	Yes	Yes	Health equity means that everyone has a fair and just opportunity to be as healthy as possible. This requires removing obstacles to health such as poverty, discrimination, and their consequences, including powerlessness and lack of access to good jobs with fair pay, quality education and housing, safe environments, and health care.	https://www.rwjf.org/en/insights/our-research/2017/05/what-is-health-equity-.html		2	Somewhat easy	Yes	Yes	A health inequity is a particular kind of health disparity (see above) that is not only of concern for being potentially unfair, but which is believed to reflect injustice. ; (Whitehead 1992); Inequity defined as “an unfair difference between two groups that is driven by structural factors; t inequity is a broader concept that identifies differences from an optimal level of health care access, us…	https://www.rwjf.org/en/insights/our-research/2017/05/what-is-health-equity-.html		1	Somewhat difficult	Yes		Health disparity as a particular type of health difference in which disadvantaged social groups “systematically experience worse health or greater health risks than more advantaged social groups ” (Braveman 2014); health disparities as differences that are “avoidable, unnecessary, and unjust ”	https://www.rwjf.org/en/insights/our-research/2017/05/what-is-health-equity-.html		1	Somewhat difficult	Yes	No	No			0	Very difficult/no definitions found	Yes	No	No			0	Very difficult/no definitions found	Yes	Yes	Racial and ethnic differences in health care access and use for reasons outside of clinical need and patient preferences are considered unjustifiable and thus constitute a disparity. (Smedley, Stith, and Nelson 2003)	https://www.rwjf.org/en/insights/our-research/2023/01/how-should-we-measure-and-interpret-racial-and-ethnic-disparitie.html	Institute of Medicine. Unequal Treatment: Confronting Racial and Ethnic Disparities in Health Care. Washington, DC: National Academies Press; 2002.	1	Somewhat difficult	2023-04-30	09/2019, 1/1/2023	US	No
https://www.samhsa.gov	Substance Abuse and Mental Health Services Administration	Government	SAMHSA	Yes	Yes	Behavioral health equity is the right to access high-quality and affordable health care services and supports for all populations, including Black, Latino, and Indigenous and Native American persons, Asian Americans and Pacific Islanders and other persons of color; members of religious minorities; lesbian, gay, bisexual, transgender, and queer (LGBTQ+) persons; persons with disabilities; persons …	https://www.samhsa.gov/behavioral-health-equity		2	Somewhat easy	Yes	No	No				Very difficult/no definitions found	Yes	Yes	Healthy People 2030 defines a health disparity as a “particular type of health difference that is closely linked with social, economic, and/or environmental disadvantage. Health disparities adversely affect groups of people who have systematically experienced greater obstacles to health based on their racial or ethnic group; religion; socioeconomic status; gender; age; disability; mental health; …	https://www.samhsa.gov/sites/default/files/samhsa-strategic-plan.pdf		1	Somewhat difficult	No	No	No				Very difficult/no definitions found	No	No	No				Very difficult/no definitions found	No	No	No				Very difficult/no definitions found	2023-03-19	2022-07-29	US
https://cds.ahrq.gov	The Agency for Healthcare Research and Quality	Government	AHRQ	Yes	Yes	Health equity is defined by Healthy People 2020 as the “attainment of the highest level of health for all people	https://effectivehealthcare.ahrq.gov/sites/default/files/pdf/cer-222-report-health-equity-preventive-services.pdf	Disparities. HealthyPeople.gov. https://www.healthypeople.gov/2020/about/f foundation-health-measures/Disparities#5. Accessed May 23, 2019.	1	Somewhat difficult	Yes	No	No			0	Very difficult/no definitions found	Yes	No	NIMHD defines a health disparity as “a health difference that adversely affects disadvantaged populations based on one or more health outcomes	https://effectivehealthcare.ahrq.gov/sites/default/files/pdf/cer-222-report-health-equity-preventive-services.pdf	HD Pulse. National Institute on Minority Health and Health Disparities; 2017. https://hdpulse.nimhd.nih.gov/. Accessed May 23, 2019.	1	Somewhat difficult	No	No	No			0	Very difficult/no definitions found	Yes	No	No			0	Very difficult/no definitions found	Yes	No	No			0	Very difficult/no definitions found	2023-03-12	2019-04-02	US
https://www.cartercenter.org	The Carter Center	Public		Yes	Yes	“Health equity” is assurance of the conditions for optimal health for all people	https://www.cartercenter.org/resources/pdfs/health/mental_health/symposium/2016/plenary3.pdf	Jones CP. Systems of Power, Axes of Inequity: Parallels, Intersections, Braiding the Strands. Medical Care 2014;52(10)Suppl 3:S71-S75	1	Somewhat difficult	No	No	No			0	Very difficult/no definitions found	No	No	No			0	Very difficult/no definitions found	No	No	No			0	Very difficult/no definitions found	No	No	No			0	Very difficult/no definitions found	No	No	No			0	Very difficult/no definitions found	2023-03-16	2016-11-18	World
https://www.commonwealthfund.org	The Commonwealth Fund	Private		Yes	No	No			0	Very difficult/no definitions found	No	No	No			0	Very difficult/no definitions found	No	No	No			0	Very difficult/no definitions found	No	No	No			0	Very difficult/no definitions found	No	No	No			0	Very difficult/no definitions found	No	No	No			0	Very difficult/no definitions found	2023-03-12		US
https://globalhealth.org	The Global Health Council	Public		Yes	Yes	Global health equity means everyone having the opportunity to be as healthy as possible. It rests on every last person having access to essential health services across the entire spectrum of care, with optimum quality, when and where they need it, without financial difficulty, and regardless of their socio-economic status, where they live, and any other personal characteristics (e.g., disability…	https://globalhealth.org/wp-content/uploads/2022/07/GHCEquityBriefV2-1-2.pdf		1	Somewhat difficult	No	No	No			0	Very difficult/no definitions found	No	No	No			0	Very difficult/no definitions found	No	No	No			0	Very difficult/no definitions found	No	No	No			0	Very difficult/no definitions found	No	No	No			0	Very difficult/no definitions found	2023-03-12		World
https://www.hrsa.gov	The Health Resources and Services Administration	Government	HRSA	Yes	Yes	Health Equity is the absence of disparities or avoidable differences among socioeconomic and demographic groups or geographical areas in health status and health outcomes such as disease, disability, or mortality.	https://www.hrsa.gov/sites/default/files/hrsa/about/organization/bureaus/ohe/hrsa-health-equity-report.pdf		1	Somewhat difficult	Yes	Yes	Health inequities refer to inequalities that are unfair, unjust, avoidable or unnecessary, and that can be reduced or remedied through policy action	https://www.hrsa.gov/sites/default/files/hrsa/about/organization/bureaus/ohe/hrsa-health-equity-report.pdf	World Health Organization (WHO). Equity. 2016. http://www. who.int/health systems/topics/equity/en/. 6. Kawachi I, Subramanian SV, Almeida-Filho N. A glossary of health inequalities. Journal of Epidemiology and Community Health. 2006; 56(9):647-652. http://www.ncbi.nlm.nih.gov/pmc/ articles/PMC1732240/pdf/v056p00647.pdf.	1	Somewhat difficult	Yes		The concepts of health inequities and health disparities (broadly defined as systematic differences in health between social groups) are generally similar in that they both involve Normative judgements about the nature of social-group differences	https://www.hrsa.gov/sites/default/files/hrsa/about/organization/bureaus/ohe/hrsa-health-equity-report.pdf	Kawachi I, Subramanian SV, Almeida-Filho N. A glossary of health inequalities. Journal of Epidemiology and Community Health. 2006; 56(9):647-652. http://www.ncbi.nlm.nih.gov/pmc/ articles/PMC1732240/pdf/v056p00647.pdf.	1	Somewhat difficult	No	No	No			0	Very difficult/no definitions found	No	No	No			0	Very difficult/no definitions found	No	No	No			0	Very difficult/no definitions found	2023-03-12	reviewed 10/2020	US
https://www.paho.org	The Pan American Health Organization	Intergovernmental	PAHO	Yes	Yes	Health Equity is a fundamental component of social justice that indicates the absence of avoidable, unfair or remediable differences among groups of people due to their social, economic, demographic or geographic circumstances.; PAHO defines health equity as both its mission—“To lead strategic collaborative efforts among Member States and other partners to promote equity in health…”—and as its fi…	https://www.paho.org/en/topics/health-equity		2	Somewhat easy	Yes	No	No			0	Very difficult/no definitions found	Yes	No	No			0	Very difficult/no definitions found	No	No	No			0	Very difficult/no definitions found	No	No	No			0	Very difficult/no definitions found	No	No	No			0	Very difficult/no definitions found	2023-03-12		Americas
https://www.tfah.org	Trust for America's Health	Public	TFAH	Yes	Yes	Health equity is defined as the state in which everyone has the chance to attain their full health potential and Noone is disadvantaged from achieving this potential because of social position or any other defined circumstance	https://www.tfah.org/wp-content/uploads/2018/02/advancing-health-equity-2018-convening-summary-1.pdf	1National Academies of Sciences, Engineering, and Medicine. 2017. Communities in action: Pathways to health equity. Washington, DC: The National Academies Press. Doi: 10.17226/24624.	1	Somewhat difficult	Yes	No	No			0	Very difficult/no definitions found	Yes	Yes	Health disparities are preventable differences in the burden of disease or in opportunities to achieve optimal health as experienced by racial and ethnic groups.	https://www.tfah.org/story/improving-minority-health-requires-addressing-social-and-economic-disparities/		2	Somewhat easy	No	No	No			0	Very difficult/no definitions found	Yes	No	No			0	Very difficult/no definitions found	No	No	No			0	Very difficult/no definitions found	2023-03-12	2018-03-01	US
https://uspreventiveservicestaskforce.org	U.S. Preventive Services Task Force	Public		Yes	No	No			0	Very difficult/no definitions found	No	No	No			0	Very difficult/no definitions found	No	No	No			0	Very difficult/no definitions found	No	No	No			0	Very difficult/no definitions found	No	No	No			0	Very difficult/no definitions found	No	No	No			0	Very difficult/no definitions found	2023-03-19	2024-11-22	US
https://www.usphs.gov	U.S. Public Health Service	Government	USPHS	No	No	No			0	Very difficult/no definitions found	No	No	No			0	Very difficult/no definitions found	No	No	No			0	Very difficult/no definitions found	No	No	No			0	Very difficult/no definitions found	No	No	No			0	Very difficult/no definitions found	No	No	No			0	Very difficult/no definitions found	2023-03-23		US
https://www.un.org/en/	United Nations	Intergovernmental	UN	No	No	No			0	Very difficult/no definitions found	No	No	No			0	Very difficult/no definitions found	No	No	No			0	Very difficult/no definitions found	No	No	No			0	Very difficult/no definitions found	No	No	No			0	Very difficult/no definitions found	No	No	No			0	Very difficult/no definitions found	2023-04-05		World	No
https://www.unicefusa.org	United Nations Children’s Fund USA	Intergovernmental	UNICEF USA	Yes	No	No			0	Very difficult/no definitions found	No	No	No			0	Very difficult/no definitions found	No	No	No			0	Very difficult/no definitions found	No	No	No			0	Very difficult/no definitions found	No	No	No			0	Very difficult/no definitions found	No	No	No			0	Very difficult/no definitions found	2023-04-06		World	Yes
https://www.hhs.gov	United States Department of Health and Human Services	Government	HHS	Yes	Yes	“Health equity is achieved when every person has the opportunity to attain his or her full health potential and Noone is disadvantaged from achieving this potential because of social position or other socially determined circumstances.”3	https://aspe.hhs.gov/sites/default/files/documents/0087a6d146003a211402f024981a005e/RTSSDOHandEquity.pdf	3 Centers for Disease Control and Prevention. Social Determinants of Health. Last updated 2021. Accessed August 31, 2021. https://www.cdc.gov/socialdeterminants/about.html	1	Somewhat difficult	Yes	Yes	Health inequities are reflected in differences in length of life; quality of life; rates of disease, disability, and death; severity of disease; and access to treatment. Differences in health are striking in communities with poor SDOH, such as unstable housing; low-income, unsafe neighborhoods; or substandard education.	https://aspe.hhs.gov/sites/default/files/documents/0087a6d146003a211402f024981a005e/RTSSDOHandEquity.pdf		1	Somewhat difficult	Yes		“[Health disparities are] a particular type of health difference that is closely linked with social, economic, and/or environmental disadvantage. Health disparities adversely affect groups of people who have systematically experienced greater obstacles to health based on their racial or ethnic group; religion; socioeconomic status; gender; age; mental health; cognitive, sensory, or physical disab…	https://aspe.hhs.gov/sites/default/files/documents/0087a6d146003a211402f024981a005e/RTSSDOHandEquity.pdf	4 Healthy People 2020. Secretary’s Advisory Committee on Health Promotion and Disease Prevention Objectives for 2020. Published 2014. Accessed August 31, 2021.	1	Somewhat difficult	No	No	No			0	Very difficult/no definitions found	No	No	No			0	Very difficult/no definitions found	No	No	No			0	Very difficult/no definitions found	2023-03-12	None	US
https://www.fda.gov	US Food and Drug Administration	Government	FDA	Yes	No	No			0	Very difficult/no definitions found	Yes	No	No			0	Very difficult/no definitions found	Yes	No	No			0	Very difficult/no definitions found	No	No	No			0	Very difficult/no definitions found	No	No	No			0	Very difficult/no definitions found	No	No	No			0	Very difficult/no definitions found	2023-03-16	2021-03-16	US
https://www.who.int	World Health Organization	Intergovernmental	WHO	Yes	Yes	Health equity is the absence of unfair, avoidable and remediable differences in health status among groups of people.	https://www.who.int/health-topics/health-equity#tab=tab_1		2	Somewhat easy	Yes	Yes	Health inequities are systematic differences in the health status of different population groups. These inequities have significant social and economic costs both to individuals and societies.	https://www.who.int/news-room/facts-in-pictures/detail/health-inequities-and-their-causes		2	Somewhat easy	Yes	No	No		0	0		Yes	No	No			0	Very difficult/no definitions found	No	No	No			0	Very difficult/no definitions found	No	No	No			0	Very difficult/no definitions found	2023-03-12	2021-04-06	World
[truncated: 6 more columns]
