# Supplementary material for: Terminology and Definitions of Racial Health Equity in Prominent Health Websites: Systematic Review
Source: J Med Internet Res. 2025 Jul 23;27:e64868. doi: 10.2196/64868 (PMC12332040; doi:10.2196/64868)
Supplement: Multimedia Appendix 3 [file jmir-v27-e64868-s003.xlsx]

## Sheet: RHE_and_related_terms_defintion
Organization	Definition Health Equity	Health Equity citation	Definition Health Inequity	Health Inequity citation	Definition Health disparities	Health disparities citation	Definition Racial Health Disparities	Racial Health Disparities citation
Academy Health	Everyone has a fair and just opportunity to be as healthy as possible. This requires removing obstacles to health such as poverty, discrimination, and their consequences, including powerlessness and lack of access to good jobs with fair pay, quality education and housing, safe environments, and health care	The Robert Wood Johnson Foundation (RWJF). (2017, May 1). What is health equity? Achieving Health Equity. https://www.rwjf.org/en/library/research/2017/05/what-is-health-equity-.html	No	No	A particular kind of health difference that is closely linked with social, economic, and environmental disadvantage. Health disparities adversely affect group of people who have systematically experienced greater obstacles to health based on their racial or ethnic group or other characteristics historically linked to discrimination or exclusion.	Healthy People 2020. (n.d.). Disparities. https://www.healthypeople.gov/2020/about/foundationhealth-measures/Disparities	Under the IOM principles, racial and ethnic disparities in health care access and use for reasons outside of clinical need and/or patient preferences are considered inequitable and unjustifiable.	Institute of Medicine. Unequal Treatment: Confronting Racial and Ethnic Disparities in Health Care. Washington, DC: National Academies Press; 2002.
Administration for Children and Families	No	No	No	No	No	No	The Institute of Medicine, defined racial and ethnic disparities within the health care context as racial or ethnic differences in the quality of healthcare that are not due to access-related factors or clinical needs, preferences, and appropriateness of intervention	2003 Unequal Treatment: Confronting Racial and Ethnic Disparities in Healthcare
Administration for Community Living	Health equity "is when everyone has the opportunity to 'attain their full health potential' and Noone is 'disadvantaged from achieving this potential because of their social position or other socially determined circumstance,' " according to "Promoting Health Equity: A Resource to Help Communities Address Social Determinants of Health," from the Centers for Disease Control & Prevention.; Health e…	No	No	No	The opposite, health disparity, "is a health difference that is closely linked with social, economic, or environmental disadvantage, according to HHS publication "Healthy People 2020."	No	No	No
Alzheimer's Association	Health equity is defined as the attainment of the highest level of health for all people.	Alzheimer's Association. Alzheimer's Association Inclusive Language and References Lexicon Guide. Chicago, IL: Alzheimer's Association; 2022. https://www.alz.org/media/Documents/AALanguage-Guide_August-2023.pdf 2. Centers for Disease Control and Prevention. CDCÃ¢Â€Â™s Health Equity Guiding Principles for Inclusive Communication. 2021. Available from: https://www.cdc.gov/healthcommunication/Health…	No	No	No	No	No	No
American Academy of Pediatrics	Health equity means that everyone has a fair and just opportunity to be as healthy as possible. This requires removing obstacles to health such as poverty, discrimination, and their consequences, including powerlessness and lack of access to good jobs with fair pay, quality education and housing, safe environments, and health care.	file:///C:/Users/Administrator/Downloads/rwjf437393%20(1).pdf	No	No	No	No	No	No
American Cancer Society	Health equity means that everyone has a fair and just opportunity to prevent, find, treat and survive cancer. (ACS)	No	No	No	Health disparity as a particular type of health difference that is closely linked with economic, social and environmental disadvantage.	https://wayback.archive-it.org/5774/20220414003754/https://www.healthypeople.gov/2020/about/foundation-health-measures/Disparities	No	No
American College of Physicians	Health equity is defined as the absence of unfair, avoidable or remediable differences among groups of people, whether those groups are defined socially, economically, demographically, or geographically or by other dimensions of inequality.	https://www.who.int/health-topics/health-equity#tab=tab_1	No	No	No	No	The Institute of Medicine defines disparities as racial or ethnic differences in the quality of health care that are Not due to access-related factors or clinical needs, preferences, and appropriateness of intervention. Racial and ethnic minorities tend to receive poorer quality care compared with Nonminority, even when access-related factors, such as insurance status and income, are controlled.	Institute of Medicine. Unequal Treatment: Confronting Racial and Ethnic Disparities in Health Care. Washington, DC: National Academies Press; 2002.
American Heart Association	Health equity is a state that would exist if everyone had a just opportunity to be healthy.	No	No	No	Health disparities as "a particular type of health difference that is closely linked with social, economic, and environmental disadvantage. Health disparities adversely affect groups of people who have systematically experienced greater obstacles to health" based on racial or ethnic background, or other characteristics linked to discrimination or exclusion.	Churchwell, K., Elkind, M. S. V., Benjamin, R. M., Carson, A. P., Chang, E. K., Lawrence, W., Mills, A., Odom, T. M., Rodriguez, C. J., Rodriguez, F., Sanchez, E., Sharrief, A. Z., Sims, M., Williams, O., & null, null. (2020). Call to Action: Structural Racism as a Fundamental Driver of Health Disparities: A Presidential Advisory From the American Heart Association. Circulation, 142(24), e454Ã¢Â€…	No	No
American Medical Association	The World Health Organization defines health equity as the absence of unfair and avoidable or remediable differences in health among social groups.Ã¢Â€Â6 It calls for just opportunities, conditions, resources and power for all people to be as healthy as possible.	World Health Organization. A Conceptual Framework for Action on the Social Determinants of Health.; 2010. Accessed April 12, 2021. http://apps.who.int/iris/ bitstream/10665/44489/1/9789241500852_eng.pdf	Health inequities are unjust, avoidable, unnecessary and unfair gaps that are neither natural Nor inevitable. Rather, they are produced and sustained by deeply entrenched systems that intentionally and unintentionally silence, cause stress and prevent people from reaching their full potential. Inequities cannot be understood or adequately addressed if we focus only on individuals, their behavior …	Braveman P, Gruskin S. Defining equity in health. J Epidemiol Community Health. 2003;57(4):254-258. doi:10.1136/jech.57.4.254. https://jech.bmj.com/ content/57/4/254 8 Whitehead M. The concepts and principles of equity and health. Int J Health Serv Plan Adm Eval. 1992;22(3):429-445. doi:10.2190/986L-LHQ6-2VTE-YRRN. https://journals.sagepub.com/doi/10.2190/986L-LHQ6-2VTE-YRRN	No	No	No	No
American Public Health Association	Health equity, which is the assurance of the conditions that allow everyone the opportunity to reach their best health	1. Braveman P, Arkin E, Orleans T, Proctor D, and Plough A. What Is Health Equity? And What Difference Does a Definition Make? Princeton, NJ: Robert Wood Johnson Foundation, 2017. https://www.rwjf.org/content/dam/farm/reports/issue_briefs/2017/rwjf437393. Accessed May 10, 2018. 2. U.S. Department of Health and Human Services. Healthy People 2020. Disparities. Retrieved from: www. healthypeople.go…	Health inequity refers to the uneven distribution of social and economic resources that impact an individual's health.	Klein R, Huang D. Defining and measuring disparities, inequities, and inequalities in the Healthy People initiative. National Center for Health Statistics.Center for Disease Control and Prevention. https://www.cdc.gov/nchs/ppt/nchs2010/41_klein.pdf	A health disparity refers to a difference in health that is closely linked with social, economic, and/or environmental disadvantage.	10. U.S. Department of Health and Human Services. The Secretary's Advisory Committee on National Health Promotion and Disease Prevention Objectives for 2020. Phase I report: Recommendations for the framework and format of Healthy People 2020. Section IV: Advisory Committee findings and recommendations. http://www.healthypeople.gov/sites/default/fles/PhaseI_0.pdf Accessed May 10, 2018. 11. Office …	No	No
Campbell Organization	Health equity to means that everyone has a fair and just opportunity to be as healthy as possible, which requires removing obstacles to health such as poverty, discrimination, and their consequences.	No	No	No	No	No	No	No
Centers for Disease Control and Prevention	Health equity is the state in which everyone has a fair and just opportunity to attain their highest level of health. Achieving this requires ongoing societal efforts to: Address historical and contemporary injustices; Overcome economic, social, and other obstacles to health and health care; and Eliminate preventable health disparities.	No	No	No	A health disparity is the occurrence of diseases at greater levels among certain population groups more than among others.; Health disparities are differences in the incidence, prevalence, and mortality of a disease and the related adverse health conditions that exist among specific population groups. ; Disparities exist when differences in health outcomes or health determinants are observed betw…	No	No	No
Centers for Medicare & Medicaid Services	Health equity means the attainment of the highest level of health for all people, where everyone has a fair and just opportunity to attain their optimal health regardless of race, ethnicity, disability, sexual orientation, gender identity, socioeconomic status, geography, preferred language, or other factors that affect access to care and health outcomes.	No	No	No	No	No	No	No
Cochrane	Health equity is the absence of avoidable and unfair differences in health.	No	The term 'inequity' has a moral and ethical dimension. It refers to differences [in health outcomes] which are unnecessary and avoidable but, in addition, are also considered unfair and unjust.	Whitehead	No	No	No	No
National Academy of Medicine (Institute of Medicine)	Health equity means everyone has a fair shot at living the healthiest life possible.	No	Differences in health that are avoidable and unjust" referred to as health disparities or health inequities	No	Differences in health that are avoidable and unjust" referred to as health disparities or health inequities	No	No	No
National Cancer Institute	A situation in which all people are given the chance to live as healthy a life as possible regardless of their race, ethnicity, sex, gender identity, sexual orientation, disability, education, job, religion, language, where they live, or other factors.; health equity (HE) is the attainment of the highest level of health for all people	No	No	No	Health disparities (HD) are closely linked with social, environmental, and/or economic disadvantage. Health disparities adversely affect groups of people who have systematically experienced greater obstacles to health based on their racial or ethnic group, religion, socioeconomic status, gender, age, mental health, cognitive, sensory or physical disability, sexual orientation or gender identity, …	No	No	No
National Institute of Allergy and Infectious Diseases	No	No	No	No	Health disparities are gaps in the quality of health and health care that mirror differences in socioeconomic status, racial and ethnic background, and education level.	No	No	No
National Institute of Diabetes and Digestive and Kidney Diseases	Health equity means that people of all backgrounds and ages have fair and just opportunities to live long, healthy, productive lives; Health equity means that everyone has fair and just opportunities to be as healthy as possible;1- Noone is disadvantaged from obtaining ones best health because of social position or other socially determined circumstances	1 NIMHD Minority Health and Health Disparities research framework, National Institute on Minority Health and Health Disparities; available at: https://www.nimhd.nih.gov/about/overview/research-framework.; Norton JM, Moxey-Mims MM, Eggers PW, Rodgers GP. Social determinants of racial disparities in CKD. J Am Soc Nephrol 27: 2576Ã¢ÂˆÂ’95, 2016.	No	No	Health disparities mean a health difference that adversely affects socially disadvantaged populations groups. Examples include higher disease risk, incidence and prevalence of disease, and mortality	Minority Health and Health Disparities Strategic Plan 2021Ã¢Â€Â“2025, National Institute	No	No
National Institute of General Medical Sciences	No	No	No	No	Health disparities are health differences, on the basis of one or more health outcomes, that adversely affect disadvantaged populations.	No	No	No
National Institute of Mental Health	Health equity is the aspiration, the highest level of health for all people	No	Health inequities, which are disparities in health that are the result of systemic, avoidable, and unjust social and economic policies and practices that create barriers to opportunity.	No	Health disparities are described as differences in health status among distinct segments of the population, including differences that occur by gender, race or ethnicity, education or income, disability, or where you live	No	No	No
National Institute of Nursing Research	Health equity refers to a state in which every person has a fair and just opportunity to attain their full health potential.	No	No	No	No	No	No	No
National Institute on Aging	No	No	No	No	Health Disparities are differences in any health-related factor "disease burden, diagnosis, response to treatment, quality of life, health behaviors and access to care, to name only a few ” that exist among population groups.	No	No	No
National Institute on Drug Abuse	Health equity is defined as every individual having the opportunity to attain their full health potential and Noone being disadvantaged from achieving this potential because of social position or other socially determined circumstances.	No	No	No	Health disparity is defined as a particular type of health difference that is closely linked with social, economic, and/or environmental disadvantage. Health disparities adversely affect groups of people who have systematically experienced greater obstacles to health based on their racial or ethnic group; religion; socioeconomic status; gender; age; mental health; cognitive, sensory, or physical …	U.S. Department of Health and Human Services. The Secretary's Advisory Committee on National Health Promotion and Disease Prevention Objectives for 2020. Phase I report: Recommendations for the framework and format of Healthy People 2020 [Internet]. Section IV: Advisory Committee findings and recommendations [cited 2010 January 6].Ã‚Â https://www.healthypeople.gov/2020/About-Healthy-People/Histor…	No	No
National Institute on Minority Health and Health Disparities	No	No	No	No	Health disparity (HD) is a health difference that adversely affects disadvantaged populations, based on one or more of the following health outcomes: higher incidence and/or prevalence and earlier onset of disease, higher prevalence of risk factors, unhealthy behaviors, or clinical measures in the causal pathway of a disease outcome, higher rates of condition-specific symptoms, reduced global dai…	No	No	No
National Institutes of Health	Health equity is the principle underlying the continual process of assuring that all individuals or populations have optimal opportunities to attain the best health possible. Applying the principle of health equity requires that barriers to promoting good health are removed and resources are allocated among populations and/or communities proportional to their need(s).	No	No	No	No	No	No	No
Office of Climate Change and Health Equity	Health Equity: Striving for the highest possible standard of health for all people and giving special attention to the needs of those at greatest risk of poor health based on social conditions. Ensuring that everyone has a fair and just opportunity to be healthy by eliminating disparities and improving the health of all groups. Health equity is necessary to ensure equitable access to care, resour…	No	No	No	Health Disparities: Differences in health outcomes and their determinants among segments of the population as defined by social, demographic, environmental, or geographic category.	No	No	No
Office of Disease Prevention and Health Promotions'	Health equity, as the attainment of the highest level of health for all people.	No	No	No	Health disparity is defined as a particular type of health difference that is closely linked with social, economic, and/or environmental disadvantage.	No	No	No
Patient-Centered Outcomes Research Institute	Health equity means that everyone has a fair and just opportunity to be as healthy as possible. ; health equity means reducing and ultimately eliminating disparities in health and its determinants that adversely affect excluded or marginalized groups	Braveman P, Arkin E, Orleans T, Proctor D, Plough A. What Is Health Equity? And What Difference Does a Definition Make? 2017.	No	No	No	No	No	No
Robert Wood Johnson Foundation	Health equity means that everyone has a fair and just opportunity to be as healthy as possible. This requires removing obstacles to health such as poverty, discrimination, and their consequences, including powerlessness and lack of access to good jobs with fair pay, quality education and housing, safe environments, and health care.	No	A health inequity is a particular kind of health disparity (see above) that is not only of concern for being potentially unfair, but which is believed to reflect injustice. ; (Whitehead 1992); Inequity defined as an unfair difference between two groups that is driven by structural factors; t inequity is a broader concept that identifies differences from an optimal level of health care access, use…	No	Health disparity as a particular type of health difference in which disadvantaged social groups systematically experience worse health or greater health risks than more advantaged social groups. (Braveman 2014); health disparities as differences that are avoidable, unnecessary, and unjust.	No	Racial and ethnic differences in health care access and use for reasons outside of clinical need and patient preferences are considered unjustifiable and thus constitute a disparity. (Smedley, Stith, and Nelson 2003)	Institute of Medicine. Unequal Treatment: Confronting Racial and Ethnic Disparities in Health Care. Washington, DC: National Academies Press; 2002.
Substance Abuse and Mental Health Services Administration	Behavioral health equity is the right to access high-quality and affordable health care services and supports for all populations, including Black, Latino, and Indigenous and Native American persons, Asian Americans and Pacific Islanders and other persons of color; members of religious minorities; lesbian, gay, bisexual, transgender, and queer (LGBTQ+) persons; persons with disabilities; persons …	No	No	No	Healthy People 2030 defines a health disparity as a particular type of health difference that is closely linked with social, economic, and/or environmental disadvantage. Health disparities adversely affect groups of people who have systematically experienced greater obstacles to health based on their racial or ethnic group; religion; socioeconomic status; gender; age; disability; mental health; c…	No	No	No
The Agency for Healthcare Research and Quality	Health equity is defined by Healthy People 2020 as the attainment of the highest level of health for all people	Disparities. HealthyPeople.gov. https://www.healthypeople.gov/2020/about/f foundation-health-measures/Disparities#5. Accessed May 23, 2019.	No	No	NIMHD defines a health disparity as a health difference that adversely affects disadvantaged populations based on one or more health outcomes	HD Pulse. National Institute on Minority Health and Health Disparities; 2017. https://hdpulse.nimhd.nih.gov/. Accessed May 23, 2019.	No	No
The Carter Center	Health equity is assurance of the conditions for optimal health for all people	Jones CP. Systems of Power, Axes of Inequity: Parallels, Intersections, Braiding the Strands. Medical Care 2014;52(10)Suppl 3:S71-S75	No	No	No	No	No	No
The Global Health Council	Global health equity means everyone having the opportunity to be as healthy as possible. It rests on every last person having access to essential health services across the entire spectrum of care, with optimum quality, when and where they need it, without financial difficulty, and regardless of their socio-economic status, where they live, and any other personal characteristics (e.g., disability…	No	No	No	No	No	No	No
The Health Resources and Services Administration	Health Equity is the absence of disparities or avoidable differences among socioeconomic and demographic groups or geographical areas in health status and health outcomes such as disease, disability, or mortality.	No	Health inequities refer to inequalities that are unfair, unjust, avoidable or unnecessary, and that can be reduced or remedied through policy action	World Health Organization (WHO). Equity. 2016. http://www. who.int/health systems/topics/equity/en/. 6. Kawachi I, Subramanian SV, Almeida-Filho N. A glossary of health inequalities. Journal of Epidemiology and Community Health. 2006; 56(9):647-652. http://www.ncbi.nlm.nih.gov/pmc/ articles/PMC1732240/pdf/v056p00647.pdf.	The concepts of health inequities and health disparities (broadly defined as systematic differences in health between social groups) are generally similar in that they both involve Normative judgements about the nature of social-group differences	Kawachi I, Subramanian SV, Almeida-Filho N. A glossary of health inequalities. Journal of Epidemiology and Community Health. 2006; 56(9):647-652. http://www.ncbi.nlm.nih.gov/pmc/ articles/PMC1732240/pdf/v056p00647.pdf.	No	No
The Pan American Health Organization	Health Equity is a fundamental component of social justice that indicates the absence of avoidable, unfair or remediable differences among groups of people due to their social, economic, demographic or geographic circumstances.; PAHO defines health equity as both its mission: To lead strategic collaborative efforts among Member States and other partners to promote equity in health" and as its fir…	No	No	No	No	No	No	No
Trust for America's Health	Health equity is defined as the state in which everyone has the chance to attain their full health potential and no one is disadvantaged from achieving this potential because of social position or any other defined circumstance	1National Academies of Sciences, Engineering, and Medicine. 2017. Communities in action: Pathways to health equity. Washington, DC: The National Academies Press. doi: 10.17226/24624.	No	No	Health disparities are preventable differences in the burden of disease or in opportunities to achieve optimal health as experienced by racial and ethnic groups.	No	No	No
United States Department of Health and Human Services	Health equity is achieved when every person has the opportunity to attain his or her full health potential and Noone is disadvantaged from achieving this potential because of social position or other socially determined circumstances.	3 Centers for Disease Control and Prevention. Social Determinants of Health. Last updated 2021. Accessed August 31, 2021. https://www.cdc.gov/socialdeterminants/about.html	Health inequities are reflected in differences in length of life; quality of life; rates of disease, disability, and death; severity of disease; and access to treatment. Differences in health are striking in communities with poor SDOH, such as unstable housing; low-income, unsafe neighborhoods; or substandard education.	No	[Health disparities are] a particular type of health difference that is closely linked with social, economic, and/or environmental disadvantage. Health disparities adversely affect groups of people who have systematically experienced greater obstacles to health based on their racial or ethnic group; religion; socioeconomic status; gender; age; mental health; cognitive, sensory, or physical disabi…	4 Healthy People 2020. Secretary's Advisory Committee on Health Promotion and Disease Prevention Objectives for 2020. Published 2014. Accessed August 31, 2021.	No	No
World Health Organization	Health equity is the absence of unfair, avoidable and remediable differences in health status among groups of people.	No	Health inequities are systematic differences in the health status of different population groups. These inequities have significant social and economic costs both to individuals and societies.	No	No	0	No	No
