# Supplementary material for: Terminology and Definitions of Racial Health Equity in Prominent Health Websites: Systematic Review
Source: J Med Internet Res. 2025 Jul 23;27:e64868. doi: 10.2196/64868 (PMC12332040; doi:10.2196/64868)
Supplement: Multimedia Appendix 4 [file jmir-v27-e64868-s004.xlsx]

## Sheet: Themes
Organization	Term	Definition	Overarching Themes
			Ubiquitous presence of just and fair opportunity/access	Unfair and avoidable differences in health	Social position or social factors (economic, social, environmental, etc.)	Negatively impactful systems	Optimal health for all	Accessible, quality and affordable care	Specific social groups	Social determinants of health	Unequal conditions/barriers	Differences in health status, burden of illness, injury, diability and/or mortality
Academy Health	Health Disparities	Health disparities: A particular kind of health difference that is closely linked with social, economic, and environmental disadvantage.			C
Administration for Community Living	Health disparities	Health disparity, "is a health difference that is closely linked with social, economic, or environmental disadvantage			C
American Cancer Society	Health disparities	Health disparity is a particular type of health difference that is closely linked with economic, social, or environmental disadvantage.			C
American Heart Association	Health disparities	Health disparities as "a particular type of health difference that is closely linked with social, economic, and environmental disadvantage.			C
American Public Health Association	Health disparities	Health inequities result in health disparities, which are differences in health status that are closely linked with social, economic and/or environmental disadvantage.			C
Centers for Disease Control and Prevention	Health disparities	Health disparities: Preventable differences in the burden of disease, injury, violence, or opportunities to achieve optimal health, health quality, or health outcomes that are experienced by underserved populations		B			E		G			J
National Academy of Medicine (Institute of Medicine)	Health disparities	Health disparities: differences that exist among specific population groups in the United States in the attainment of full health potential that can be measured by differences in incidence, prevalence, mortality, burden of disease, and other adverse health conditions.			C		E					J
National Cancer Institute	Health Disparities	Health disparities (HD) are closely linked with social, environmental, and/or ecoNomic disadvantage.			C
National Institute of Allergy and Infectious Diseases	Health disparities	Health disparities are gaps in the quality of health and health care that mirror differences in socioecoNomic status, racial and ethnic background, and education level.			C			F
National Institute of Diabetes and Digestive and Kidney Diseases	Health disparities	Health disparities mean a health difference that adversely affects socially disadvantaged populations groups.			C				G
National Institute of General Medical Sciences	Health disparities	Health disparities are health differences, on the basis of one or more health outcomes, that adversely affect disadvantaged populations.			C				G			J
National Institute of Mental Health	Health disparities	health disparities are described as differences in health status among distinct segments of the population, including differences that occur by gender, race or ethnicity, education or income, disability, or where you live.			C				G			J
National Institute on Aging	Health disparities	Health Disparities are differences in any health-related factor — disease burden, diagnosis, response to treatment, quality of life, health behaviors and access to care, to name only a few — that exist among population groups.						F				J
National Institute on Drug Abuse	Health disparities	Health disparity is defined as “a particular type of health difference that is closely linked with social, economic, and/or environmental disadvantage.			C
National Institute on Minority Health and Health Disparities	Health disparities	Health disparity (HD) is a health difference that adversely affects disadvantaged populations, based on one or more of the following health outcomes: higher incidence and/or prevalence and earlier onset of disease, higher prevalence of risk factors, unhealthy behaviors, or clinical measures in the causal pathway of a disease outcome, higher rates of condition-specific symptoms, reduced global dai…			C				G			J
Office of Climate Change and Health Equity	Health disparities	Health Disparities: Differences in health outcomes and their determinants among segments of the population as defined by social, demographic, environmental, or geographic category.			C							J
Office of Disease Prevention and Health Promotion	Health disparities	Health disparity is defined as “a particular type of health difference that is closely linked with social, economic, and/or environmental disadvantage.			C
Robert Wood Johnson Foundation	Health disparities	Health disparity as a particular type of health difference in which disadvantaged social groups “systematically experience worse health or greater health risks than more advantaged social groups ” ; health disparities as differences that are “avoidable, unnecessary, and unjust ”		B	C	D			G			J
Substance Abuse and Mental Health Services Administration	Health disparities	Disparities are a particular type of difference that is closely linked to social determinants of health and/or other characteristics historically linked to systemic barriers				D				H
The Agency for Healthcare Research and Quality	Health Disparities	NIMHD defines a health disparity as a health difference that adversely affects disadvantaged populations based on one or more health outcomes			C				G			J
The Health Resources and Services Administration	Health disparities	health inequities and health disparities broadly defined as systematic differences in health between social groups.			C	D
Trust for America's Health	Health disparities	Health disparities are preventable differences in the burden of disease or in opportunities to achieve optimal health as experienced by racial and ethnic groups.		B	C		E		G			J
United States Department of Health and Human Services	Health disparities	Health disparities are a particular type of health difference that is closely linked with social, economic, and/or environmental disadvantage.			C
Academy Health	Health Equity	Health equity means that everyone has a fair and just opportunity achieve optimal health.	A				E
Administration for Community Living	Health Equity	Health equity "is when everyone has the opportunity to 'attain their full health potential' and noone is 'disadvantaged from achieving this potential because of their social position or other socially determined circumstance, or Health equity is "attainment of the highest level of health for all people.	A		C		E
Alzheimer's Association	Health Equity	Health equity is defined as the attainment of the highest level of health for all people.					E
American Academy of Pediatrics	Health Equity	Health equity means that everyone has a fair and just opportunity to be as healthy as possible.	A				E
American Cancer Society	Health Equity	Health equity means that everyone has a fair and just opportunity to prevent,find, treat and survive cancer.	A
American College of Physicians	Health Equity	Health equity is defined as the absence of unfair, avoidable or remediable differences among groups of people, whether those groups are defined socially, economically, demographically, or geographically or by other dimensions of inequality.		B	C				G
American Heart Association	Health Equity	Health equity is a state that would exist if everyone had a just opportunity to be healthy.	A
American Medical Association	Health Equity	Health equity as the absence of unfair and avoidable or remediable differences in health among social groups.		B					G
American Public Health Association	Health Equity	Health equity, which is the assurance of the conditions that allow everyone the opportunity to reach their best health.	A				E
Campbell Organization	Health Equity	Health equity to means that everyone has a fair and just opportunity to be as healthy as possible, which requires removing obstacles to health such as poverty, discrimination, and their consequences.	A		C		E				I
Centers for Disease Control and Prevention	Health Equity	Health equity is the state in which everyone has a fair and just opportunity to attain their highest level of health.	A				E
Centers for Medicare & Medicaid Services	Health Equity	Health equity means the attainment of the highest level of health for all people, where everyone has a fair and just opportunity to attain their optimal health regardless of race, ethnicity, disability, sexual orientation, gender identity, socioecocomic status, geography, preferred language, or other factors that affect access to care and health outcomes.	A		C		E		G
Cochrane	Health Equity	Health equity is the absence of avoidable and unfair differences in health.		B
National Academy of Medicine (Institute of Medicine)	Health Equity	Health Equity is the state in which everyone has the opportunity to attain full health potential and noone is disadvantaged from achieving this potential because of social position or any other socially defined circumstance.	A		C		E
National Cancer Institute	Health Equity	Health equity (HE) is the attainment of the highest level of health for all people					E
National Institute of Diabetes and Digestive and Kidney Diseases	Health Equity	Health equity means that everyone has fair and just opportunities to be as healthy as possible; noone is disadvantaged from obtaining one’s best health because of social position or other socially determined circumstances	A		C		E
National Institute of Mental Health	Health Equity	Health equity is the aspiration, the highest level of health for all people.					E
National Institute of Nursing Research	Health Equity	Health equity refers to a state in which every person has a fair and just opportunity to attain their full health potential.	A				E
National Institute on Drug Abuse	Health Equity	Health equity is defined as every individual having the opportunity to attain their full health potential and noone being disadvantaged from achieving this potential because of social position or other socially determined circumstances.	A		C		E
National Institutes of Health	Health Equity	Health equity is the principle underlying the continual process of assuring that all individuals or populations have optimal opportunities to attain the best health possible.	A				E
Office of Climate Change and Health Equity	Health Equity	Health Equity: Striving for the highest possible standard of health for all people and giving special attention to the needs of those at greatest risk of poor health based on social conditions			C		E
Office of Disease Prevention and Health Promotion	Health Equity	Health equity as “the attainment of the highest level of health for all people.					E
Patient-Centered Outcomes Research Institute	Health Equity	Health equity exists when all people have a fair and just opportunity to be healthy.	A				E
Robert Wood Johnson Foundation	Health Equity	Health equity means that everyone has a fair and just opportunity to be as healthy as possible.	A				E
Substance Abuse and Mental Health Services Administration	Health Equity	Behavioral health equity is the right to access high-quality and affordable health care services and supports for all populations, including Black, Latino, and Indigenous and Native American persons, Asian Americans and Pacific Islanders and other persons of color; members of religious minorities; lesbian, gay, bisexual, transgender, and queer (LGBTQ+) persons; persons with disabilities; persons …			C			F	G
The Agency for Healthcare Research and Quality	Health Equity	Health equity implies a system designed and built for inclusion and equal access to the best health outcomes for all. or Health equity is defined as the attainment of the highest level of health for all people.	A				E	F
The Carter Center	Health Equity	Health equity is assurance of the conditions for optimal health for all people	A				E
The Global Health Council	Health Equity	Global health equity means everyone having the opportunity to be as healthy as possible.	A				E
The Health Resources and Services Administration	Health Equity	Health Equity is the absence of disparities or avoidable differences among socioeconomic and demographic groups or geographical areas in health status and health outcomes such as disease, disability, or mortality.		B	C				G
The Pan American Health Organization	Health Equity	health equity —to promote equity in health—Equity: Striving for fairness and justice by eliminating differences that are unnecessary and avoidable.	A	B
Trust for America's Health	Health Equity	Health equity is defined as the state in which everyone has the chance to attain their full health potential and noone is disadvantaged from achieving this potential because of social position or any other defined circumstance	A		C		E
United States Department of Health and Human Services	Health Equity	Health equity is achieved when every person has the opportunity to attain his or her full health potential and noone is disadvantaged from achieving this potential because of social position or other socially determined circumstances.	A		C		E
World Health Organization	Health Equity	Health equity is the absence of unfair, avoidable and remediable differences in health status among groups of people.		B
American Medical Association	Health Inequity	Health inequities are “unjust, avoidable, unnecessary and unfair” gaps that are neither natural nor inevitable.		B
American Public Health Association	Health Inequity	Health inequity refers to the uneven distribution of social and economic resources that impact an individual’s health.			C						I
Cochrane	Health Inequity	The term 'inequity' has a moral and ethical dimension. It refers to differences [in health outcomes] which are unnecessary and avoidable but, in addition, are also considered unfair and unjust.		B								J
National Academy of Medicine (Institute of Medicine)	Health Inequity	Differences in health that are "avoidable and unjust” referred to as health disparities or health inequities		B
National Academy of Medicine (Institute of Medicine)	Health Inequity	Differences in health that are "avoidable and unjust” referred to as health disparities or health inequities		B
National Institute of Mental Health	Health Inequity	Health inequities, which are disparities in health that are the result of systemic, avoidable, and unjust social and ecoNomic policies and practices that create barriers to opportunity.		B	C	D					I
Robert Wood Johnson Foundation	Health Inequity	A health inequity is a particular kind of health disparity (see above) that is not only of concern for being potentially unfair, but which is believed to reflect injustice. Inequity defined as an unfair difference between two groups that is driven by structural factors; inequity is a broader concept that identifies differences from an optimal level of health care access, use, or outcomes		B		D	E					J
The Health Resources and Services Administration	Health Inequity	Health inequities refer to inequalities that are unfair, unjust, avoidable or unnecessary, and that can be reduced or remedied through policy action		B
World Health Organization	Health Inequity	Health inequities are systematic differences in the health status of different population groups.				D						J
Academy Health	Racial Health Disparities	The Institute of Medicine defines racial and ethnic differences in health care access and use for reasons outside of clinical need and patient preferences are considered unjustifiable and thus constitute a disparity.		B				F
Administration for Children and Families	Racial Health Disparities	The Institute of Medicine defines racial and ethnic disparities within the health care context as “racial or ethnic differences in the quality of healthcare that are not due to access-related factors or clinical needs, preferences, and appropriateness of intervention”		B				F
American College Of Physicians	Racial Health Disparities	The Institute of Medicine defines disparities as racial or ethnic differences in the quality of health care that are not due to access-related factors or clinical needs, preferences, and appropriateness of intervention.		B				F
Robert Wood Johnson Foundation	Racial Health Disparities	The Institute of Medicine defines racial and ethnic differences in health care access and use for reasons outside of clinical need and patient preferences are considered unjustifiable and thus constitute a disparity.		B				F

## Sheet: Theme coding
Overall Themes	Value
Ubiquitous presence of just and fair opportunity/access	A
Unfair and avoidable differences in health	B
Social position or social factors	C
Systemic differences (economic, social, environmental, etc.)	D
Optimal health for all	E
Accessible, quality and affordable care	F
Specific social groups	G
Social determinants of health	H
Unequal conditions/barriers	I
Differences in burden, of illness, injury, and disability	J
